# Supplementary material for: The Clinical and Economic Burden of Chronic Kidney Disease in Poland: Inside Patient-Level Microsimulation Modelling of CKD
Source: J Clin Med. 2024 Dec 26;14(1):54. doi: 10.3390/jcm14010054 (PMC11721912; doi:10.3390/jcm14010054)
Supplement: Supplementary file 1 [file jcm-14-00054-s001.zip]

Archive with 1 entries (1 files):
- jcm-3320546-supplementary.pdf
